# Supplementary material for: Live-cell fluorescence imaging of microgametogenesis in the human malaria parasite Plasmodium falciparum
Source: PLoS Pathog. 2022 Feb 7;18(2):e1010276. doi: 10.1371/journal.ppat.1010276 (PMC8853644; doi:10.1371/journal.ppat.1010276)
Supplement: S1 File — Description: Custom-made protocol file comprised of processing steps, termed Blocs, for batch deconvolution of 3D time-lapse data in Icy. (PROTOCOL) [file ppat.1010276.s004.protocol]

<protocol VERSION="4">
<blocks>
<workflow ID="1368870043" blockType="plugins.adufour.blocks.lang.SequenceFileBatch" className="plugins.adufour.blocks.lang.SequenceFileBatch" collapsed="false" definedName="Sequence file batch" height="936" keepsResults="true" width="1662" xLocation="0" yLocation="0">
<blocks>
<block CommandLineID="" ID="1707667184" blockType="plugins.adufour.blocks.tools.input.Sequence" className="plugins.adufour.blocks.tools.input.Sequence" collapsed="false" definedName="Sequence" height="92" keepsResults="true" width="239" xLocation="236" yLocation="147">
<variables>
<input>
<variable ID="input sequence" name="sequence" runtime="false" visible="true"/>
</input>
<output/>
</variables>
</block>
<block ID="1660184927" blockType="plugins.tprovoost.sequenceblocks.extract.ExtractChannel" className="plugins.tprovoost.sequenceblocks.SequenceBlocks" collapsed="false" definedName="Extract channel" height="108" keepsResults="true" width="240" xLocation="253" yLocation="669">
<variables>
<input>
<variable ID="sequence" name="Sequence" runtime="false" visible="true"/>
<variable ID="channel" name="Channel" runtime="false" value="0" visible="true"/>
</input>
<output>
<variable ID="extracted" name="Extracted" runtime="false" visible="true"/>
</output>
</variables>
</block>
<workflow ID="1337596057" blockType="plugins.tprovoost.sequenceblocks.loop.SequenceFrameBatch" className="plugins.tprovoost.sequenceblocks.SequenceBlocks" collapsed="false" definedName="Sequence frame batch" height="935" keepsResults="true" width="1556" xLocation="618" yLocation="40">
<blocks>
<block ID="2081710679" blockType="plugins.adufour.blocks.tools.Display" className="plugins.adufour.blocks.tools.Display" collapsed="false" definedName="Display" height="333" keepsResults="true" width="265" xLocation="211" yLocation="143">
<variables>
<input>
<variable ID="object" name="object" runtime="false" type="icy.sequence.Sequence" visible="true"/>
</input>
<output/>
</variables>
</block>
<block ID="848271126" blockType="plugins.tprovoost.sequenceblocks.infos.GetMetaData" className="plugins.tprovoost.sequenceblocks.SequenceBlocks" collapsed="false" definedName="Get meta data" height="435" keepsResults="true" width="251" xLocation="232" yLocation="528">
<variables>
<input>
<variable ID="sequence" name="Sequence" runtime="false" visible="true"/>
</input>
<output>
<variable ID="metadata" name="Metadata" runtime="false" visible="true"/>
<variable ID="name" name="Name" runtime="false" visible="true"/>
<variable ID="seriesIndex" name="Series index" runtime="false" visible="true"/>
<variable ID="Pixel Size X (mm)" name="Pixel Size X (µm)" runtime="false" visible="true"/>
<variable ID="Pixel Size Y (mm)" name="Pixel Size Y (µm)" runtime="false" visible="true"/>
<variable ID="Pixel Size Z (mm)" name="Pixel Size Z (µm)" runtime="false" visible="true"/>
<variable ID="Time interval T (ms)" name="Time interval T (s)" runtime="false" visible="true"/>
<variable ID="positionx" name="Position X (µm)" runtime="false" visible="true"/>
<variable ID="positiony" name="Position Y (µm)" runtime="false" visible="true"/>
<variable ID="positionz" name="Position Z (µm)" runtime="false" visible="true"/>
<variable ID="originResolution" name="Resolution" runtime="false" visible="true"/>
<variable ID="originRegion" name="Region" runtime="false" visible="true"/>
<variable ID="originZMin" name="Z min" runtime="false" visible="true"/>
<variable ID="originZMax" name="Z max" runtime="false" visible="true"/>
<variable ID="originTMin" name="T min" runtime="false" visible="true"/>
<variable ID="originTMax" name="T max" runtime="false" visible="true"/>
<variable ID="originChannel" name="Channel" runtime="false" visible="true"/>
</output>
</variables>
</block>
<block CommandLineID="" ID="2025962923" blockType="plugins.adufour.blocks.tools.input.Integer" className="plugins.adufour.blocks.tools.input.Integer" collapsed="false" definedName="Integer" height="71" keepsResults="true" width="142" xLocation="525" yLocation="539">
<variables>
<input>
<variable ID="integer" name="integer" runtime="false" value="540" visible="true"/>
</input>
<output/>
</variables>
</block>
<block ID="5419240" blockType="plugins.ferreol.demics.EpiDEMIC" className="plugins.ferreol.demics.EpiDEMIC" collapsed="false" definedName="Epi DEMIC" height="1142" keepsResults="true" width="374" xLocation="682" yLocation="1">
<variables>
<input>
<variable ID="image" name="Sequence:" runtime="false" visible="true"/>
<variable ID="image channel" name="Channel:" runtime="false" visible="true"/>
<variable ID="starting point" name="Starting point:" runtime="false" value="No Sequence" visible="true"/>
<variable ID="starting point channel" name="Initialization channel :" runtime="false" value="0" visible="true"/>
<variable ID="weights Method" name="Weighting:" runtime="false" value="Computed variance" visible="true"/>
<variable ID="deadPixel" name="Bad data map:" runtime="false" value="No Sequence" visible="true"/>
<variable ID="gain" name="Gain:" runtime="false" value="1.0" visible="true"/>
<variable ID="noise" name="Readout Noise:" runtime="false" value="10.0" visible="true"/>
<variable ID="mu" name="Regularization level:" runtime="false" value="1.0E-5" visible="true"/>
<variable ID="scale" name="Aspect ratio of a voxel" runtime="false" value="1.0 1.0 1.0" visible="true"/>
<variable ID="nbIteration" name="Number of iterations: " runtime="false" value="10" visible="true"/>
<variable ID="positivity" name="Enforce nonnegativity:" runtime="false" value="true" visible="true"/>
<variable ID="single precision" name="Compute in single precision:" runtime="false" value="false" visible="true"/>
<variable ID="saveFile" name="Save parameters in" runtime="false" value="" visible="true"/>
<variable ID="dxy" name="dxy(nm):" runtime="false" visible="true"/>
<variable ID="dz" name="dz(nm):" runtime="false" visible="true"/>
<variable ID="NA" name="NA:" runtime="false" value="1.4" visible="true"/>
<variable ID="ni" name="ni:" runtime="false" value="1.525805336034035" visible="true"/>
<variable ID="lambda" name="λ(nm):" runtime="false" visible="true"/>
<variable ID="espilon" name="Threshold level:" runtime="false" value="0.01" visible="true"/>
<variable ID="padding xy" name="padding xy:" runtime="false" value="30" visible="true"/>
<variable ID="padding z" name="padding z :" runtime="false" value="30" visible="true"/>
<variable ID="radial" name="Radially symmetric PSF" runtime="false" value="false" visible="true"/>
<variable ID="nbAlphaCoef" name="Number of phase coefs Nα:" runtime="false" value="7" visible="true"/>
<variable ID="nbBetaCoef" name="Number of modulus coefs Nβ:" runtime="false" value="0" visible="true"/>
<variable ID="defocusMaxIter" name="Max. nb. of iterations for defocus:" runtime="false" value="20" visible="true"/>
<variable ID="phaseMaxIter" name="Max. nb. of iterations for phase:" runtime="false" value="20" visible="true"/>
<variable ID="modulusMaxIter" name="Max. nb. of iterations for modulus:" runtime="false" value="0" visible="true"/>
<variable ID="bDecTotalIteration" name="Number of loops:" runtime="false" value="2" visible="true"/>
<variable ID="loadFile" name="Load parameters from" runtime="false" value="" visible="true"/>
</input>
<output>
<variable ID="outputSize" name="Output size:" runtime="false" visible="true"/>
<variable ID="output" name="Output Image" runtime="false" visible="true"/>
<variable ID="weightmap" name="Computed weight" runtime="false" visible="true"/>
<variable ID="outputPSF" name="Output PSF" runtime="false" visible="true"/>
<variable ID="pupilShift" name="pupilShift" runtime="false" visible="true"/>
<variable ID="phaseCoefs" name="phase coefs" runtime="false" visible="true"/>
<variable ID="modulusCoefs" name="modulusCoefs" runtime="false" visible="true"/>
</output>
</variables>
</block>
<block ID="335593125" blockType="plugins.adufour.blocks.tools.Display" className="plugins.adufour.blocks.tools.Display" collapsed="false" definedName="Display" height="450" keepsResults="true" width="423" xLocation="1158" yLocation="178">
<variables>
<input>
<variable ID="object" name="object" runtime="false" type="icy.sequence.Sequence" visible="true"/>
</input>
<output/>
</variables>
</block>
<block ID="1894917675" blockType="plugins.adufour.blocks.tools.io.CreateFolder" className="plugins.adufour.blocks.tools.io.CreateFolder" collapsed="false" definedName="Create folder" height="108" keepsResults="true" width="207" xLocation="1245" yLocation="1138">
<variables>
<input>
<variable ID="parent folder" name="Base folder" runtime="false" value="C:\Users\dgaboria\Desktop\ICY OUTPUT" visible="true"/>
<variable ID="folder name" name="Folder name" runtime="false" visible="true"/>
</input>
<output>
<variable ID="new folder" name="New folder" runtime="false" visible="true"/>
</output>
</variables>
</block>
<block ID="2072965043" blockType="plugins.adufour.blocks.tools.io.AppendFilePath" className="plugins.adufour.blocks.tools.io.AppendFilePath" collapsed="false" definedName="Append file path" height="167" keepsResults="true" width="915" xLocation="871" yLocation="1325">
<variables>
<input>
<variable ID="input file" name="Current file" runtime="false" type="java.io.File" visible="true"/>
<variable ID="remove ext." name="Remove extension" runtime="false" value="false" visible="true"/>
<variable ID="suffix" name="Add suffix" runtime="false" value="_decon" visible="true"/>
</input>
<output>
<variable ID="output file" name="New file" runtime="false" visible="true"/>
</output>
</variables>
</block>
<block ID="1485699187" blockType="plugins.tprovoost.sequenceblocks.infos.SetName" className="plugins.tprovoost.sequenceblocks.SequenceBlocks" collapsed="false" definedName="Set name" height="86" keepsResults="true" width="232" xLocation="889" yLocation="1175">
<variables>
<input>
<variable ID="sequence" name="Sequence" runtime="false" visible="true"/>
<variable ID="name" name="Name" runtime="false" value="" visible="true"/>
</input>
<output/>
</variables>
</block>
<block ID="239079708" blockType="plugins.tprovoost.sequenceblocks.files.SaveSequence" className="plugins.tprovoost.sequenceblocks.SequenceBlocks" collapsed="false" definedName="Save sequence" height="153" keepsResults="true" width="244" xLocation="1543" yLocation="976">
<variables>
<input>
<variable ID="file" name="File" runtime="false" type="java.io.File" visible="true"/>
<variable ID="sequence" name="Sequence" runtime="false" visible="true"/>
<variable ID="format" name="Format" runtime="false" value="TIFF" visible="true"/>
<variable ID="overwrite" name="Overwrite" runtime="false" value="false" visible="true"/>
<variable ID="multiple file" name="Multiple file" runtime="false" value="false" visible="true"/>
</input>
<output/>
</variables>
</block>
<block ID="1853968961" blockType="plugins.adufour.blocks.tools.Display" className="plugins.adufour.blocks.tools.Display" collapsed="false" definedName="Display" height="260" keepsResults="true" width="412" xLocation="1160" yLocation="637">
<variables>
<input>
<variable ID="object" name="object" runtime="false" type="icy.sequence.Sequence" visible="true"/>
</input>
<output/>
</variables>
</block>
</blocks>
<links>
<link dstBlockID="2081710679" dstVarID="object" srcBlockID="1337596057" srcVarID="Channel Sequence"/>
<link dstBlockID="5419240" dstVarID="image" srcBlockID="2081710679" srcVarID="object" srcVarType="icy.sequence.Sequence"/>
<link dstBlockID="848271126" dstVarID="sequence" srcBlockID="2081710679" srcVarID="object" srcVarType="icy.sequence.Sequence"/>
<link dstBlockID="1894917675" dstVarID="folder name" srcBlockID="848271126" srcVarID="name"/>
<link dstBlockID="5419240" dstVarID="dxy" srcBlockID="848271126" srcVarID="Pixel Size X (mm)"/>
<link dstBlockID="5419240" dstVarID="dz" srcBlockID="848271126" srcVarID="Pixel Size Z (mm)"/>
<link dstBlockID="335593125" dstVarID="object" srcBlockID="5419240" srcVarID="output"/>
<link dstBlockID="1853968961" dstVarID="object" srcBlockID="5419240" srcVarID="outputPSF"/>
<link dstBlockID="1485699187" dstVarID="sequence" srcBlockID="335593125" srcVarID="object" srcVarType="icy.sequence.Sequence"/>
<link dstBlockID="2072965043" dstVarID="input file" srcBlockID="1894917675" srcVarID="new folder"/>
<link dstBlockID="239079708" dstVarID="file" srcBlockID="2072965043" srcVarID="output file"/>
<link dstBlockID="239079708" dstVarID="sequence" srcBlockID="1485699187" srcVarID="sequence"/>
<link dstBlockID="5419240" dstVarID="lambda" srcBlockID="2025962923" srcVarID="integer"/>
<link dstBlockID="5419240" dstVarID="image channel" srcBlockID="848271126" srcVarID="originChannel"/>
</links>
<variables>
<input>
<variable ID="Sequence" blockID="1337596057" value="No Sequence" visible="true"/>
<variable ID="2081710679:object" blockID="2081710679" value="" visible="false"/>
<variable ID="848271126:sequence" blockID="848271126" value="No Sequence" visible="false"/>
<variable ID="5419240:image" blockID="5419240" value="No Sequence" visible="false"/>
<variable ID="5419240:image channel" blockID="5419240" value="-1" visible="false"/>
<variable ID="5419240:starting point" blockID="5419240" value="No Sequence" visible="false"/>
<variable ID="5419240:starting point channel" blockID="5419240" value="0" visible="false"/>
<variable ID="5419240:weights Method" blockID="5419240" value="Computed variance" visible="false"/>
<variable ID="5419240:deadPixel" blockID="5419240" value="No Sequence" visible="false"/>
<variable ID="5419240:gain" blockID="5419240" value="1.0" visible="false"/>
<variable ID="5419240:noise" blockID="5419240" value="10.0" visible="false"/>
<variable ID="5419240:mu" blockID="5419240" value="1.0E-5" visible="false"/>
<variable ID="5419240:scale" blockID="5419240" value="1.0 1.0 1.0" visible="false"/>
<variable ID="5419240:nbIteration" blockID="5419240" value="10" visible="false"/>
<variable ID="5419240:positivity" blockID="5419240" value="true" visible="false"/>
<variable ID="5419240:single precision" blockID="5419240" value="false" visible="false"/>
<variable ID="5419240:saveFile" blockID="5419240" value="" visible="false"/>
<variable ID="5419240:dxy" blockID="5419240" value="1.0" visible="false"/>
<variable ID="5419240:dz" blockID="5419240" value="1.0" visible="false"/>
<variable ID="5419240:NA" blockID="5419240" value="1.4" visible="false"/>
<variable ID="5419240:ni" blockID="5419240" value="1.525805336034035" visible="false"/>
<variable ID="5419240:lambda" blockID="5419240" value="540.0" visible="false"/>
<variable ID="5419240:espilon" blockID="5419240" value="0.01" visible="false"/>
<variable ID="5419240:padding xy" blockID="5419240" value="30" visible="false"/>
<variable ID="5419240:padding z" blockID="5419240" value="30" visible="false"/>
<variable ID="5419240:radial" blockID="5419240" value="false" visible="false"/>
<variable ID="5419240:nbAlphaCoef" blockID="5419240" value="7" visible="false"/>
<variable ID="5419240:nbBetaCoef" blockID="5419240" value="0" visible="false"/>
<variable ID="5419240:defocusMaxIter" blockID="5419240" value="20" visible="false"/>
<variable ID="5419240:phaseMaxIter" blockID="5419240" value="20" visible="false"/>
<variable ID="5419240:modulusMaxIter" blockID="5419240" value="0" visible="false"/>
<variable ID="5419240:bDecTotalIteration" blockID="5419240" value="2" visible="false"/>
<variable ID="5419240:loadFile" blockID="5419240" value="" visible="false"/>
<variable ID="335593125:object" blockID="335593125" value="" visible="false"/>
<variable ID="1894917675:parent folder" blockID="1894917675" value="C:\Users\dgaboria\Desktop\ICY OUTPUT" visible="false"/>
<variable ID="1894917675:folder name" blockID="1894917675" value="" visible="false"/>
<variable ID="2072965043:input file" blockID="2072965043" value="" visible="false"/>
<variable ID="2072965043:remove ext." blockID="2072965043" value="false" visible="false"/>
<variable ID="2072965043:suffix" blockID="2072965043" value="_decon" visible="false"/>
<variable ID="1485699187:sequence" blockID="1485699187" value="No Sequence" visible="false"/>
<variable ID="1485699187:name" blockID="1485699187" value="" visible="false"/>
<variable ID="239079708:file" blockID="239079708" value="" visible="false"/>
<variable ID="239079708:sequence" blockID="239079708" value="No Sequence" visible="false"/>
<variable ID="239079708:format" blockID="239079708" value="TIFF" visible="false"/>
<variable ID="239079708:overwrite" blockID="239079708" value="false" visible="false"/>
<variable ID="239079708:multiple file" blockID="239079708" value="false" visible="false"/>
<variable ID="1853968961:object" blockID="1853968961" value="" visible="false"/>
<variable ID="2025962923:integer" blockID="2025962923" value="540" visible="false"/>
</input>
<output>
<variable ID="iteration" blockID="1337596057" visible="true"/>
<variable ID="Channel Sequence" blockID="1337596057" visible="true"/>
<variable ID="848271126:metadata" blockID="848271126" visible="false"/>
<variable ID="848271126:name" blockID="848271126" visible="false"/>
<variable ID="848271126:seriesIndex" blockID="848271126" visible="false"/>
<variable ID="848271126:Pixel Size X (mm)" blockID="848271126" visible="false"/>
<variable ID="848271126:Pixel Size Y (mm)" blockID="848271126" visible="false"/>
<variable ID="848271126:Pixel Size Z (mm)" blockID="848271126" visible="false"/>
<variable ID="848271126:Time interval T (ms)" blockID="848271126" visible="false"/>
<variable ID="848271126:positionx" blockID="848271126" visible="false"/>
<variable ID="848271126:positiony" blockID="848271126" visible="false"/>
<variable ID="848271126:positionz" blockID="848271126" visible="false"/>
<variable ID="848271126:originResolution" blockID="848271126" visible="false"/>
<variable ID="848271126:originRegion" blockID="848271126" visible="false"/>
<variable ID="848271126:originZMin" blockID="848271126" visible="false"/>
<variable ID="848271126:originZMax" blockID="848271126" visible="false"/>
<variable ID="848271126:originTMin" blockID="848271126" visible="false"/>
<variable ID="848271126:originTMax" blockID="848271126" visible="false"/>
<variable ID="848271126:originChannel" blockID="848271126" visible="false"/>
<variable ID="5419240:outputSize" blockID="5419240" visible="false"/>
<variable ID="5419240:output" blockID="5419240" visible="false"/>
<variable ID="5419240:weightmap" blockID="5419240" visible="false"/>
<variable ID="5419240:outputPSF" blockID="5419240" visible="false"/>
<variable ID="5419240:pupilShift" blockID="5419240" visible="false"/>
<variable ID="5419240:phaseCoefs" blockID="5419240" visible="false"/>
<variable ID="5419240:modulusCoefs" blockID="5419240" visible="false"/>
<variable ID="1894917675:new folder" blockID="1894917675" visible="false"/>
<variable ID="2072965043:output file" blockID="2072965043" visible="false"/>
</output>
</variables>
</workflow>
<block ID="1413429098" blockType="plugins.adufour.blocks.tools.Display" className="plugins.adufour.blocks.tools.Display" collapsed="false" definedName="Display" height="370" keepsResults="true" width="459" xLocation="97" yLocation="267">
<variables>
<input>
<variable ID="object" name="object" runtime="false" type="icy.sequence.Sequence" visible="true"/>
</input>
<output/>
</variables>
</block>
</blocks>
<links>
<link dstBlockID="1707667184" dstVarID="input sequence" srcBlockID="1368870043" srcVarID="Sequence"/>
<link dstBlockID="1660184927" dstVarID="sequence" srcBlockID="1707667184" srcVarID="input sequence"/>
<link dstBlockID="1413429098" dstVarID="object" srcBlockID="1707667184" srcVarID="input sequence"/>
<link dstBlockID="1337596057" dstVarID="Sequence" srcBlockID="1660184927" srcVarID="extracted"/>
</links>
<variables>
<input>
<variable ID="folder" blockID="1368870043" value="" visible="true"/>
<variable ID="extension" blockID="1368870043" value="" visible="true"/>
<variable ID="Include sub-folders" blockID="1368870043" value="true" visible="true"/>
<variable ID="1707667184:input sequence" blockID="1707667184" value="No Sequence" visible="false"/>
<variable ID="1660184927:sequence" blockID="1660184927" value="No Sequence" visible="false"/>
<variable ID="1660184927:channel" blockID="1660184927" value="0" visible="false"/>
<variable ID="1337596057:Sequence" blockID="1337596057" value="No Sequence" visible="false"/>
<variable ID="1337596057:2081710679:object" blockID="1337596057" value="" visible="false"/>
<variable ID="1337596057:848271126:sequence" blockID="1337596057" value="No Sequence" visible="false"/>
<variable ID="1337596057:5419240:image" blockID="1337596057" value="No Sequence" visible="false"/>
<variable ID="1337596057:5419240:image channel" blockID="1337596057" value="-1" visible="false"/>
<variable ID="1337596057:5419240:starting point" blockID="1337596057" value="No Sequence" visible="false"/>
<variable ID="1337596057:5419240:starting point channel" blockID="1337596057" value="0" visible="false"/>
<variable ID="1337596057:5419240:weights Method" blockID="1337596057" value="Computed variance" visible="false"/>
<variable ID="1337596057:5419240:deadPixel" blockID="1337596057" value="No Sequence" visible="false"/>
<variable ID="1337596057:5419240:gain" blockID="1337596057" value="1.0" visible="false"/>
<variable ID="1337596057:5419240:noise" blockID="1337596057" value="10.0" visible="false"/>
<variable ID="1337596057:5419240:mu" blockID="1337596057" value="1.0E-5" visible="false"/>
<variable ID="1337596057:5419240:scale" blockID="1337596057" value="1.0 1.0 1.0" visible="false"/>
<variable ID="1337596057:5419240:nbIteration" blockID="1337596057" value="10" visible="false"/>
<variable ID="1337596057:5419240:positivity" blockID="1337596057" value="true" visible="false"/>
<variable ID="1337596057:5419240:single precision" blockID="1337596057" value="false" visible="false"/>
<variable ID="1337596057:5419240:saveFile" blockID="1337596057" value="" visible="false"/>
<variable ID="1337596057:5419240:dxy" blockID="1337596057" value="1.0" visible="false"/>
<variable ID="1337596057:5419240:dz" blockID="1337596057" value="1.0" visible="false"/>
<variable ID="1337596057:5419240:NA" blockID="1337596057" value="1.4" visible="false"/>
<variable ID="1337596057:5419240:ni" blockID="1337596057" value="1.525805336034035" visible="false"/>
<variable ID="1337596057:5419240:lambda" blockID="1337596057" value="540.0" visible="false"/>
<variable ID="1337596057:5419240:espilon" blockID="1337596057" value="0.01" visible="false"/>
<variable ID="1337596057:5419240:padding xy" blockID="1337596057" value="30" visible="false"/>
<variable ID="1337596057:5419240:padding z" blockID="1337596057" value="30" visible="false"/>
<variable ID="1337596057:5419240:radial" blockID="1337596057" value="false" visible="false"/>
<variable ID="1337596057:5419240:nbAlphaCoef" blockID="1337596057" value="7" visible="false"/>
<variable ID="1337596057:5419240:nbBetaCoef" blockID="1337596057" value="0" visible="false"/>
<variable ID="1337596057:5419240:defocusMaxIter" blockID="1337596057" value="20" visible="false"/>
<variable ID="1337596057:5419240:phaseMaxIter" blockID="1337596057" value="20" visible="false"/>
<variable ID="1337596057:5419240:modulusMaxIter" blockID="1337596057" value="0" visible="false"/>
<variable ID="1337596057:5419240:bDecTotalIteration" blockID="1337596057" value="2" visible="false"/>
<variable ID="1337596057:5419240:loadFile" blockID="1337596057" value="" visible="false"/>
<variable ID="1337596057:335593125:object" blockID="1337596057" value="" visible="false"/>
<variable ID="1337596057:1894917675:parent folder" blockID="1337596057" value="C:\Users\dgaboria\Desktop\ICY OUTPUT" visible="false"/>
<variable ID="1337596057:1894917675:folder name" blockID="1337596057" value="" visible="false"/>
<variable ID="1337596057:2072965043:input file" blockID="1337596057" value="" visible="false"/>
<variable ID="1337596057:2072965043:remove ext." blockID="1337596057" value="false" visible="false"/>
<variable ID="1337596057:2072965043:suffix" blockID="1337596057" value="_decon" visible="false"/>
<variable ID="1337596057:1485699187:sequence" blockID="1337596057" value="No Sequence" visible="false"/>
<variable ID="1337596057:1485699187:name" blockID="1337596057" value="" visible="false"/>
<variable ID="1337596057:239079708:file" blockID="1337596057" value="" visible="false"/>
<variable ID="1337596057:239079708:sequence" blockID="1337596057" value="No Sequence" visible="false"/>
<variable ID="1337596057:239079708:format" blockID="1337596057" value="TIFF" visible="false"/>
<variable ID="1337596057:239079708:overwrite" blockID="1337596057" value="false" visible="false"/>
<variable ID="1337596057:239079708:multiple file" blockID="1337596057" value="false" visible="false"/>
<variable ID="1337596057:1853968961:object" blockID="1337596057" value="" visible="false"/>
<variable ID="1413429098:object" blockID="1413429098" value="" visible="false"/>
<variable ID="1337596057:2025962923:integer" blockID="1337596057" value="540" visible="false"/>
</input>
<output>
<variable ID="iteration" blockID="1368870043" visible="true"/>
<variable ID="Sequence" blockID="1368870043" visible="true"/>
<variable ID="1660184927:extracted" blockID="1660184927" visible="false"/>
<variable ID="1337596057:iteration" blockID="1337596057" visible="false"/>
<variable ID="1337596057:Channel Sequence" blockID="1337596057" visible="false"/>
<variable ID="1337596057:848271126:metadata" blockID="1337596057" visible="false"/>
<variable ID="1337596057:848271126:name" blockID="1337596057" visible="false"/>
<variable ID="1337596057:848271126:seriesIndex" blockID="1337596057" visible="false"/>
<variable ID="1337596057:848271126:Pixel Size X (mm)" blockID="1337596057" visible="false"/>
<variable ID="1337596057:848271126:Pixel Size Y (mm)" blockID="1337596057" visible="false"/>
<variable ID="1337596057:848271126:Pixel Size Z (mm)" blockID="1337596057" visible="false"/>
<variable ID="1337596057:848271126:Time interval T (ms)" blockID="1337596057" visible="false"/>
<variable ID="1337596057:848271126:positionx" blockID="1337596057" visible="false"/>
<variable ID="1337596057:848271126:positiony" blockID="1337596057" visible="false"/>
<variable ID="1337596057:848271126:positionz" blockID="1337596057" visible="false"/>
<variable ID="1337596057:848271126:originResolution" blockID="1337596057" visible="false"/>
<variable ID="1337596057:848271126:originRegion" blockID="1337596057" visible="false"/>
<variable ID="1337596057:848271126:originZMin" blockID="1337596057" visible="false"/>
<variable ID="1337596057:848271126:originZMax" blockID="1337596057" visible="false"/>
<variable ID="1337596057:848271126:originTMin" blockID="1337596057" visible="false"/>
<variable ID="1337596057:848271126:originTMax" blockID="1337596057" visible="false"/>
<variable ID="1337596057:848271126:originChannel" blockID="1337596057" visible="false"/>
<variable ID="1337596057:5419240:outputSize" blockID="1337596057" visible="false"/>
<variable ID="1337596057:5419240:output" blockID="1337596057" visible="false"/>
<variable ID="1337596057:5419240:weightmap" blockID="1337596057" visible="false"/>
<variable ID="1337596057:5419240:outputPSF" blockID="1337596057" visible="false"/>
<variable ID="1337596057:5419240:pupilShift" blockID="1337596057" visible="false"/>
<variable ID="1337596057:5419240:phaseCoefs" blockID="1337596057" visible="false"/>
<variable ID="1337596057:5419240:modulusCoefs" blockID="1337596057" visible="false"/>
<variable ID="1337596057:1894917675:new folder" blockID="1337596057" visible="false"/>
<variable ID="1337596057:2072965043:output file" blockID="1337596057" visible="false"/>
</output>
</variables>
</workflow>
</blocks>
<links/>
</protocol>
