# Supplementary material for: Live-cell fluorescence imaging of microgametogenesis in the human malaria parasite Plasmodium falciparum
Source: PLoS Pathog. 2022 Feb 7;18(2):e1010276. doi: 10.1371/journal.ppat.1010276 (PMC8853644; doi:10.1371/journal.ppat.1010276)
Supplement: S1 Data — (XLSX) [file ppat.1010276.s033.xlsx]

## Sheet: Fig 2E
Spindle	Axoneme nucleation	Developed axonemes
15.4992	56.6006	117.652
16.8855	82.2103	106.381
24.4238	84.0472	127.088
36.5068	63.8073	139.825
37.6742	31.7422	123.556
42.4378	89.3659	192.204
37.6796	93.3418	201.427
33.185	85.5608	162.963
42.5408	55.4749	209.04
28.8529	54.6955	106.97
23.2419		93.4377
16.1295		140.226
18.5148		162.769
47.5065		103.584
27.0129		112.98
25.0127		181.968
29.6731

## Sheet: Fig 2F
SiR-TubulinIntensity(arb.units)	Falciform	Spindle	Newly Nucleated Axonemes	Developed axonemes
171.42		0.824
174.11		0.821
176.42		0.847
178.25		0.841
199.04		0.896
197.37		0.894
200.79		0.915
207.65			0.913
196.99			0.941
200.07			0.962
198.36			0.963
242.48			0.953
201.63		0.796
201.24		0.83
202.86		0.835
200.6		0.847
202.85		0.842
203.27		0.82
201.87		0.869
201.24		0.86
213.75			0.892
211.82			0.878
213.41			0.906
212.91			0.915
214.65			0.919
216.12			0.894
217.8			0.904
216.66			0.879
216.43			0.907
244.24				0.951
238.9				0.954
248.91				0.967
244.67				0.958
246.34				0.942
243.43				0.982
246.93				0.977
244.89				0.969
245.86				0.96
276.28				0.973
275.75				0.963
274.97				0.969
272.47				0.993
275.61				0.957
277.73				0.981
302.44				0.95
303.28				0.946
301.97				0.941
307.25				0.938
302.66				0.945
305.9				0.912
303.35				0.922
342.85				0.948
327.74				0.941
321.3				0.95
332.38				0.943
315.81				0.921
332.73				0.941
339.72				0.93
335.82				0.954
336.62				0.972
346.75				0.958
337.88				0.965
334.71				0.985
224.25			0.973
232.33			0.979
236.61			0.97
237.68			0.963
266.72			0.999
269.04				0.967
266.75				0.971
273.82				0.975
271.48				0.961
316.56				0.983
314.84				0.958
315.53				0.987
311.35				0.956
311.81				0.969
343.38				0.975
347.11				0.977
349.3				0.978
350.81				0.974
392.16				0.966
380.7				0.975
387.76				0.965
388.1				0.97
408.81				0.955
401.74				0.957
383.41				0.968
388.22				0.957
386.36				0.957
386.66				0.969
384.96				0.981
388.17				0.975
167.65		0.92
177.13		0.918
179.27		0.878
178.31		0.893
185.07		0.899
187.23		0.914
185.38		0.937
188.11			0.942
191.33			0.942
158.52		0.863
158.8		0.899
160.27		0.887
160.35		0.902
162.12		0.898
163.28		0.902
182.49		0.918
183.7		0.916
183.06		0.907
183.54		0.904
187.26		0.894
183.21		0.913
159.82			0.929
160.31			0.941
159.42			0.926
159.54			0.914
159.34			0.94
166.37			0.955
170.72			0.95
168.38				0.931
168.14				0.923
171.1				0.92
183.16				0.957
185.74				0.988
181.96				0.967
185.98				0.966
189.32				0.959
192.89				0.959
189.84				0.969
188.72				0.958
195.73				0.948
194.28				0.96
188.47				0.954
191.56				0.984
214.15		0.933
216.13		0.969
220.76		0.957
221.23		0.954
227.82		0.968
274.01		0.976
330.97			0.97
318.77			0.964
329.16			0.931
332.6			0.967
367.36			0.991
375.44			0.958
378.48			0.91
376.83			0.948
439.11			0.955
446				0.984
416.56				0.961
464.38				0.947
472.81				0.958
474.39				0.983
463.31				0.974
458.68				0.985
489.15				0.982
172.31		0.826
173.18		0.827
177.45		0.845
180.14		0.834
195.42		0.916
202.09		0.928
206.63			0.919
207.49			0.93
201.29			0.972
198.84			0.965
199.52			0.979
195.96			0.974
228.27			0.98
226.74			0.946
221.42			0.961
199.66			0.945
193.61			0.943
158.04	0.67
156.82	0.738
155.88	0.761
182.89	0.72
179.43	0.743
184.16	0.609
214.97	0.755
228.61	0.613
214.7	0.716
185.06	0.688
182.73	0.638
184.61	0.682

## Sheet: Fig 2G
Spindle	Axoneme nucleation	Developed axonemes
194.08	238.66	328.49
211.36	265.4	375.72
210.26	271.33	336.64
209.52	266.33	365.69
216.22	208.2	383.88
164.66	271.53	385.55
169.24	281.54	404.05
173.58	318.52	415.68
189.02	241.3	389.1
154.84	237.91	311.53
139.19		457.55
170.9		276.15
114.19		248.33
159.6		437.17
121.33
169.44
201.01

## Sheet: Fig 2H
Spindle	Axoneme nucleation	Developed axonemes
62	70	81
88	85	91
68	66	78
71	64	61
67	80	90
72	65	61
74	69	92

## Sheet: Fig 2I
Phenotype observed	Phenotype not observed
40	60
100	0
100	0

## Sheet: Fig 4D
Time (sec)	Untreated						1294						ML10						Bortezomib
60	175.08	179.6					173.42	211.33	180.66				178.68	169.37	190.57				192.79	186.76	190.9
75	176.87	183.26					174.06	208.7	182.53				177.1	165.25	188.72				194.3	188.93	189.61
90	183.13	181.75					173.18	210.58	182.7				177.22	167.3	184.45				190.64	187.39	188.82
180	241.3	242.75					172.43	206.83	181.08				173.42	166.13	181.9				191.63	182.07	193.87
195	239.8	242.4					174.15	206.06	177.67				172.56	166.38	179.36				190.05	187.63	192.88
210	233.51	266.19					172.84	209.88	182.17				170.52	165.47	183.76				193.77	184.37	192.12
300	259.01	299.88	369.46	356.45			170.35	207.91	187.11				169.39	174.64	164.62				192.63	189.28	198.14
315	262.66	302.31	355.9	367.93			169.93	209.47	182.3				170.89	174.49	165.42				190.21	182.89	198.06
330	267.53	276.6	361.87	364.3			170.47	208.78	185.23				169.67	174.85	163.49				188.49	183.25	198.17
420	283.58	328.1	431	468.51			167.98	207.31	186.88				171.86	174.59	165.02				186.26	191.16	212.25		216.5	341.45
435	289.75	306.56	370.71	506.34			166.78	209.47	186.06				171.54	173.72	162.5				181.34	188.55	211.85	346.63	217.41	341.2
450	279.91	302.85	398.09	485.89			166.32	206.97	184.86				171.56	173.75	163.5				185.34	186.36	211.43	350.43	219.26	341.06
540	301.21	323.67	373.54	530.31			168.39	207.95	183.1				167.38	169.11	161.75				177.08	191.41	222.44	339.67	221.84	328.82
565	286.16	311.76	408.87	523.89			166.78	211.71	181.24				167.06	171.29	163.2				180.08	187.88	224.44	340.08	223.82	333.75
580	303.74	320.74	402.56	480.36			168.53	206.11	183.72				168.28	170.61	160.06				178.48	184.72	223.67	332.79	228.41	329.87

## Sheet: Fig 4E
Untreated	1294	ML10	Bortezomib
328.49	222	265.96	223.67
375.72	151.31	165.66	295.04
336.64	154.01	157.37	329.87
365.69	165.44	151.67	303.61
383.88	158.8	147.53	260.86
385.55	158.8	168.78	228.41
404.05	162.25	160.21	332.79
415.68	112.309	156.39	285.58
389.1	113.023	147.33	259.18
311.53	114.694	149.43
457.55	116.236	139.52
276.15	145.422	157.34
248.33	112.753	151.59
437.17	133.69	152.67
	147.723	158.4
	149.766	172.32

## Sheet: Fig 4F
Untreated	1294	Bortezomib	ML10
1578.21	750.15	787.18	495.44
1235.32	832.95	516.38	482.21
1171.5	716.01	582.34	824.75
1381.02	734.12	687.01	822.97
1047.19	734.12	677.37	651.6
1465.38	675.45	555.81	928.52
1102.9	402.701	768.71	992.74
2141.01	350.421	939.3	739.13
2581.42	697.822		539.67
1327.14	663.958		684.24
1327.14	614.094		669.28
1312.47	508.836		1027.83
1397.42	684.306		798.62
1200.14	853.348		669.27
1202.65	548.056		1016.3
2209.53			1138.81
1194.98

## Sheet: Fig 4G
SiR-TubulinIntensity(arb.units)	Untreated	1294	ML10	Bortezomib
171.42	0.824
174.11	0.821
176.42	0.847
178.25	0.841
199.04	0.896
197.37	0.894
200.79	0.915
207.65	0.913
196.99	0.941
200.07	0.962
198.36	0.963
242.48	0.953
201.63	0.796
201.24	0.83
202.86	0.835
200.6	0.847
202.85	0.842
203.27	0.82
201.87	0.869
201.24	0.86
213.75	0.892
211.82	0.878
213.41	0.906
212.91	0.915
214.65	0.919
216.12	0.894
217.8	0.904
216.66	0.879
216.43	0.907
244.24	0.951
238.9	0.954
248.91	0.967
244.67	0.958
246.34	0.942
243.43	0.982
246.93	0.977
244.89	0.969
245.86	0.96
276.28	0.973
275.75	0.963
274.97	0.969
272.47	0.993
275.61	0.957
277.73	0.981
302.44	0.95
303.28	0.946
301.97	0.941
307.25	0.938
302.66	0.945
305.9	0.912
303.35	0.922
342.85	0.948
327.74	0.941
321.3	0.95
332.38	0.943
315.81	0.921
332.73	0.941
339.72	0.93
335.82	0.954
336.62	0.972
346.75	0.958
337.88	0.965
334.71	0.985
224.25	0.973
232.33	0.979
236.61	0.97
237.68	0.963
266.72	0.999
269.04	0.967
266.75	0.971
273.82	0.975
271.48	0.961
316.56	0.983
314.84	0.958
315.53	0.987
311.35	0.956
311.81	0.969
343.38	0.975
347.11	0.977
349.3	0.978
350.81	0.974
392.16	0.966
380.7	0.975
387.76	0.965
388.1	0.97
408.81	0.955
401.74	0.957
383.41	0.968
388.22	0.957
386.36	0.957
386.66	0.969
384.96	0.981
388.17	0.975
167.65	0.92
177.13	0.918
179.27	0.878
178.31	0.893
185.07	0.899
187.23	0.914
185.38	0.937
188.11	0.942
191.33	0.942
158.52	0.863
158.8	0.899
160.27	0.887
160.35	0.902
162.12	0.898
163.28	0.902
182.49	0.918
183.7	0.916
183.06	0.907
183.54	0.904
187.26	0.894
183.21	0.913
159.82	0.929
160.31	0.941
159.42	0.926
159.54	0.914
159.34	0.94
166.37	0.955
170.72	0.95
168.38	0.931
168.14	0.923
171.1	0.92
183.16	0.957
185.74	0.988
181.96	0.967
185.98	0.966
189.32	0.959
192.89	0.959
189.84	0.969
188.72	0.958
195.73	0.948
194.28	0.96
188.47	0.954
191.56	0.984
214.15	0.933
216.13	0.969
220.76	0.957
221.23	0.954
227.82	0.968
274.01	0.976
330.97	0.97
318.77	0.964
329.16	0.931
332.6	0.967
367.36	0.991
375.44	0.958
378.48	0.91
376.83	0.948
439.11	0.955
446	0.984
416.56	0.961
464.38	0.947
472.81	0.958
474.39	0.983
463.31	0.974
458.68	0.985
489.15	0.982
172.31	0.826
173.18	0.827
177.45	0.845
180.14	0.834
195.42	0.916
202.09	0.928
206.63	0.919
207.49	0.93
201.29	0.972
198.84	0.965
199.52	0.979
195.96	0.974
228.27	0.98
226.74	0.946
221.42	0.961
199.66	0.945
193.61	0.943
158.04	0.67
156.82	0.738
155.88	0.761
182.89	0.72
179.43	0.743
184.16	0.609
214.97	0.755
228.61	0.613
214.7	0.716
185.06	0.688
182.73	0.638
184.61	0.682
183.27		0.75
181.9		0.719
184.66		0.7
185.42		0.735
187.52		0.662
183.28		0.715
244.55		0.731
240.1		0.684
234.86		0.76
240.85		0.824
241.42		0.814
242.09		0.79
248.05		0.909
242.89		0.928
243.09		0.886
240.67		0.894
241.43		0.91
240.17		0.906
159.06		0.673
160.24		0.708
157.98		0.712
156.24		0.706
158.09		0.677
157.85		0.846
157.63		0.83
156.89		0.831
157.19		0.724
164.22		0.789
165.73		0.743
165.82		0.858
164.44		0.823
162.88		0.835
162.79		0.864
163.89		0.887
161.08		0.896
162.03		0.869
173.75		0.757
174.21		0.775
172.84		0.809
175.44		0.802
172.36		0.841
173.12		0.824
173.92		0.844
174		0.868
175.63		0.853
171.24		0.853
174.15		0.88
154.85		0.897
155.17		0.869
154.29		0.908
154		0.88
153.22		0.855
153.18		0.874
151.53		0.9
153.48		0.868
152.78		0.864
151.45		0.801
152.11		0.904
355.58			0.841
390.62			0.772
368.32			0.767
360.32			0.822
353.15			0.813
360.54			0.807
187.03			0.688
185.56			0.831
186.79			0.804
189.22			0.771
153.83			0.615
153.49			0.657
152.8			0.611
152.67			0.631
153.71			0.657
152.69			0.636
153.41			0.575
159.74			0.639
159.73			0.616
158.56			0.646
157.64			0.646
157.74			0.737
154.8			0.729
157.53			0.662
163.43			0.824
163.67			0.807
161.89			0.756
163.25			0.94
161.96			0.854
161.52			0.843
163.3			0.818
164.64			0.711
162.96			0.65
162.49			0.686
164.55			0.611
162.31			0.618
162.09			0.592
162.61			0.689
163.55			0.773
163.4			0.716
162.4			0.723
162.89			0.671
161.75			0.695
161.5			0.726
161.49			0.688
160.32			0.73
160.55			0.709
161.37			0.673
162.32			0.688
159.69			0.699
160.55			0.696
159.04			0.687
160.92			0.748
161.51			0.74
160.26			0.699
158.66			0.797
159.05			0.748
158.14			0.733
157.72			0.757
144.07			0.76
145.59			0.897
144.79			0.829
145.37			0.901
144.73			0.939
144.82			0.847
144.8			0.903
165.43			0.721
163.79			0.741
163.96			0.689
165.38			0.647
162.48			0.711
163.54			0.678
162.67			0.663
183.61			0.624
180.33			0.637
180.9			0.622
180.77			0.617
180.9			0.616
181.03			0.595
181.25			0.643
180.18			0.634
179.11			0.633
180.07			0.597
180.39			0.609
177.14			0.678
183.57			0.801
183.28			0.773
182.57			0.813
182.95			0.806
182.95			0.813
181.97			0.787
181.9			0.81
180.6			0.805
183.35			0.788
183.77			0.789
180.04			0.815
181.28			0.797
159.37			0.758
160			0.679
159.93			0.696
162.94			0.707
162.38			0.735
162.34			0.728
164.61			0.78
163.65			0.694
162.7			0.788
197.54				0.917
197.36				0.94
197.34				0.906
206.97				0.968
203.05				0.988
205.23				0.978
213.34				0.984
218.67				0.975
213.75				0.978
228.18				0.967
239.79				0.972
234.6				0.982
251.33				0.963
253.04				0.971
314.04				0.982
414.33				0.965
328.55				0.988
416.66				0.965
317.44				0.967
390				0.977
355.28				0.956
408.43				0.96
348.01				0.988
398.5				0.978
335.68				0.968
368.04				0.98
334.76				0.986
379.31				0.975
380.82				0.983
374.92				0.985
364.05				0.962
377.64				1
384.38				0.99
305.31				0.981
311.6				0.968
324.88				0.965
324.01				0.988
289.88				0.948
296.74				0.961
288.29				0.97
288.87				0.983
281.58				0.975
283.36				0.978
283.82				0.984
289.75				0.986
235.62				0.982
237.06				0.957
240.2				0.944
247.45				0.969
234.98				0.927
248.15				0.96
175.73				0.822
178.91				0.824
185.75				0.753
179.83				0.769
181.45				0.835
246.51				0.974
265.08				0.995
252.5				0.971
273.89				0.976
279.55				0.976
274.84				0.981
234.3				0.973
227.08				0.974
231.29				0.969
229.45				0.985
223.18				0.994
431.37				0.946
443.93				0.988
431.95				0.968
446.08				0.979
156.64				0.898
155.81				0.903
154.85				0.912
156.07				0.972
155.82				0.952
140.44				0.958
139.97				0.97
140.66				0.99
140.19				0.998
136.23				0.97
136.22				0.968
136.07				0.989
135.37				0.964
192.82				0.963
193.62				0.942
192.46				0.942
193				0.947
191.67				0.957
159				0.894
165.41				0.915
158.7				0.889
165				0.938
158.19				0.89
165.42				0.919
158.13				0.87
164.68				0.924
158.11				0.951
162.38				0.924
158.08				0.966
165.73				0.955
157.21				0.928
165.02				0.958
181.66				0.917
179.33				0.944

## Sheet: Fig 4H
	Full Egress	No Egress	Incomplete Egress
Untreated	53.4483	46.5517	0
1294	50	35	15
Bortezomib	36	64	0
ML10	50	41.6667	8.33333
